# Supplementary material for: Glyphosate as an Emerging Environmental Pollutant and Its Effects on Breast Cancer Cell Proliferation: A Systematic Literature Review of Preclinical Evidence
Source: Toxics. 2025 Dec 26;14(1):26. doi: 10.3390/toxics14010026 (PMC12846237; doi:10.3390/toxics14010026)
Supplement: Supplementary file 1 [file toxics-14-00026-s001.zip]

Archive with 1 entries (1 files):
- toxics-4035200-supplementary.pdf
